# Supplementary material for: Antibody-dependent enhancement (ADE) of SARS-CoV-2 pseudoviral infection requires FcγRIIB and virus-antibody complex with bivalent interaction
Source: Commun Biol. 2022 Mar 24;5:262. doi: 10.1038/s42003-022-03207-0 (PMC8948278; doi:10.1038/s42003-022-03207-0)
Supplement: Supplementary file 3 — Supplementary Data 1 [file 42003_2022_3207_MOESM3_ESM.xlsx]

## Sheet: Figure 1a 
	Huh-7	mAb/μg/ml	MW01				mAb/μg/ml	MW05			MW07			hIgG1
		20	98.9682	99.874	94.7865		3.333	94.4852	99.3752	94.5797	99.9716	98.9975	98.8524		-8.42027	-0.69323
		6.66667	92.1993	97.2822	99.8007		1.111	98.8108	99.944	97.3404	90.9256	92.6351	92.3716		2.73179	3.3753
		2.22222	99.1141	87.8148	99.4821		0.370333	89.7606	95.8336	95.9474	78.2956	87.9003	93.3636	10.6763	-0.90814
		0.740741	84.3925	82.5257	87.1513		0.123444	83.2396	67.3019	78.6712	72.5702	78.8243	80.2412	-10.2064	2.99312	8.12114
		0.246914	53.8973	62.9043	60.074		0.041148	25.2516	59.0378	47.0534	40.2246	38.3778	52.8054	4.41165	-13.9023	20.3855
		0.082305	42.6313		38.1225		0.013716		20.1084	24.1826	7.26484	18.6024	13.9728	-11.7754		15.3051
		0.027435	6.84185		14.4039		0.004572	2.25211	3.33618	-0.05807	-11.8785	6.40819	-3.8199	-1.88711	22.6844	-18.6972
		0.009145		17.4766	30.9771		0.001524	10.8276	-9.25857		-22.0302	11.4099	11.8039	3.79584		11.3384
		0.003048	-5.92568		22.7728		0.000508	1.65677	2.36134		-20.0687	3.51998	-3.76629		3.21717	3.72872
	Vero	mAb/μg/ml	MW01				mAb/μg/ml	MW05			MW07			hIgG1
		20	99.0151	96.7584	95.306		3.333	96.7657	97.1891	94.9854	88.8359	93.4411	96.7889	-14.551	5.99557	14.5128
		6.66667	90.611	95.5041	95.9438		1.111	91.7884	93.5037	94.7224	92.7377	92.2887	89.3523	4.82202	-14.4419	-3.98413
		2.22222	78.617	85.4734	86.7567		0.370333	85.1649	59.2737	78.2289	83.3069	92.0122	77.9467	-8.41505	17.5844	7.09479
		0.740741	69.7047	62.6084	80.9105		0.123444	57.1667	63.4174	77.6248	49.7049	52.3209	68.549	-1.12908	2.52789	7.45598
		0.246914	30.8923	51.9551	67.963		0.041148	55.9777	62.7239	39.7263	36.2183	27.3833	61.8827	6.77404		7.32861
		0.082305	1.84961	32.4426	29.3334		0.013716	-0.32132	17.9605	18.0104	-1.29194	7.02973	18.3954	9.02702	10.4412	17.9633
		0.027435	14.6271	19.6612	11.3085		0.004572	10.8304	9.94033	30.9804		-5.3964	8.58158	5.65963	16.8173	14.0072
		0.009145	-23.2599	-6.04127	15.1039		0.001524	-24.3448	30.9629	14.7875	28.6258	-19.9707	-6.49496	-15.7395	13.3135	-24.3311
		0.003048	12.4514	12.004	18.1102		0.000508	18.3147	-8.68515	-2.15884	-19.8163	-14.1742	-3.90676	2.71863		8.28453

## Sheet: Figure 1b
	Raji	mAb/μg/ml	MW01		MW05		MW07
		6	74	301	158	863	30	35
		3	2318	1682	2121	158	612	25
		1.5	8330	4572	3669	6629	676	49
		0.75	8685	11225	16315	15181	612	991
		0.375	9178	16567	6999	11709	533	49
		0.1875	8207	5761	5184	8513	109	49
		0.09375	2057	2644	3250	2629	1179	54
		0.046875	59	784	3403	133	54	49
		0.023438	39	153	952	562	59	1351
	Daudi	mAb/μg/ml	MW01		MW05		MW07
		6	70	53	18	18	18	18
		3	53	247	35	0	18	0
		1.5	35	740	18	458	0	0
		0.75	828	1761	1568	934	616	458
		0.375	1427	1251	3259	2818	176	141
		0.1875	1973	1920	1515	2572	35	18
		0.09375	2360	2906	1744		88	0
		0.046875	740	1163	564	370	35	0
		0.023438	18	511	35	53	18	0

## Sheet: Figure 1c
	mAb/μg/ml	MW01		MW01/LALA		MW05		MW05/LALA		MW07		MW07/LALA
	6	74	301	123	528	35	0	15	15	30	1415	39	15
	3	2318	1682	54	543	35	647	20	30	20	30	138	30
	1.5	8330	4572	1573	597	5925	2849	883	261	912	30	493	25
	0.75	8685	11225	192	74	4177	7481	49	804	113	804	0	15
	0.375	9178	16567	222	54	14158	20048	1677	69	281	399	44	819
	0.1875	8207	5761	99	227	7096	9176	508	543	335	30	326	25
	0.09375	2057	2644	69	1144	559	1276	64	330	873	39	25	10
	0.046875	59	784	779	64	52	1853	123	49	508	44	789	25
	0.023438	39	153	587	15	70		69	1228	35	30	20	187

## Sheet: Figure 1d
		mAb/μg/ml	MW05 (control)		MW05 (anti-FcγRIIB)		MW05 (anti-FcγRIIA)
		6	192	1695	245	52	1101	3653
		3	11623	16115	245	35	8040	6432
		1.5	33262	64234	664	0	31811	29137
		0.75	183036	230787	3845	70	190412	204220
		0.375	489680	473529	7376	105	396606	394893
		0.1875	589447	573524	7428	70	518624	369567
		0.09375	398022	384686	9089	157	411515	386451
		0.046875	150088	180938	3286	70	117771	129569
		0.023438	36740	47245	1136	87	57033	28805
		0.011719	8687	13231	245	17	18755	12043

## Sheet: Figure 1e
		mAb/μg/ml	MW01		MW01/Mu		MW05		MW05/Mu		hIgG1		hIgG1/Mu
		6	1356	1638	58726	51081	53	599	10709	20415	616	969		1885
		2	3664	3523	261079	284066	423	6183	154882	104153	53	511	123	70
		0.666667	10058	10304	943809	935688	24167	22722	900037	865319	211	18	141	53
		0.222222	10621	13581	1806715	1857796	27707	30103	2245258	2322954	106	123	141	35
		0.074074	810	3646	2077270	2133724	7345	757	3409316	3644924	176	793	211	53
		0.024691	88	757	1478420	1406483	1955	1955	3302590	3227166	1092	176	123	88
		0.00823	3540	106	610176	595134	969	1233	1557015	1526754	159	229	2871	581
		0.002743	423	828	147291	127704	2255	141	225533	209064	159	1761	863	18
		0.000914	1409	53	11978	9776	53	88	12682	11555	53	0	18	53
		0.000305	53	123	652	881	88	18	511	1268	18	53	317	1444
		0.000102	1920	18	0	282	35	1004	1409	458	1832	176	18	70

## Sheet: Figure 1f
		mAb/μg/ml	THP-1/Monocyte		THP-1/Macrophage		SC/Monocyte		SC/Macrophage
		6	5	10	5	0	10	5	10	44
		3	10	20	10	0	0	15	69	30
		1.5	20	5	59	20	0	173	54	10
		0.75	15	30	89	10	178	104	128	187
		0.375	20	109	148	5	99	84	326	350
		0.1875	99	35	163	39	163	143	764	291
		0.09375	35	182	113	44	133	755	695	503
		0.046875	271	25	25	44	187	143	419	449
		0.023438	64	143	10	20	301	557	1021	286

## Sheet: Figure 1g
				Raji/scramble	Raji/FcγRIA	Raji/FcγRIIA
				60493	48153	62853
				81974	47087	65335
				91168	44902	45304

## Sheet: Figure 1h
		mAb/μg/ml	MW05
		6	7	5
		3	8	7
		1.5	10	12
		0.75		17
		0.375	12	13
		0.1875		16
		0.09375	14	8
		0.046875	9	9
		0.023438	10	9
		0.011719	5	10

## Sheet: Figure 3f
		MW01	mAb/μg/ml	MW01			MW01/KIH			MW01/KIH-Mo
			20	99.9927	96.2961	99.9781	94.9744	95.8263	93.7142	98.6203	95.2645	99.9712
			6.66667	98.1619	87.8824	96.1456	95.0313	98.8712	98.6926	98.8023	87.7209	89.4634
			2.22222	94.5141	90.9575	96.2511	97.6781	97.8737	92.8958	85.1176	83.3781	57.5267
			0.740741	89.162	78.2091	92.0093	83.6151	92.6727		16.848	43.3519	44.89
			0.246914	56.0943	72.2926	32.6011	60.7	79.1816	54.3377	-7.275	15.2757	22.9977
			0.082305	20.7795	0.907205	29.1533	45.0877	20.5011	64.2832	7.47772	26.2542	6.05236
			0.027435	10.0585	19.727	21.4737	13.7837	-9.42773	35.3832	-0.4698	4.45561	-18.6976
			0.009145		-3.62441	8.07182	-7.64185	-4.45843	28.7178	15.3777	11.7649
			0.003048	1.28553		-3.7288		5.46939	27.6999	-11.262		10.8821
		MW05	mAb/μg/ml	MW05			MW05/KIH			MW05/KIH-Mo
			20	96.2273	97.4602	99.2788	91.4361	89.8205	97.3671	96.7038	99.728	97.815
			6.66667	96.6814	99.0864	99.8223	95.2389	96.5391	99.9047		75.2671	82.9205
			2.22222	93.3603	93.3795	97.1269	92.5704	91.8049	99.7383	54.3109	53.714	54.504
			0.740741	77.7031	89.1897	80.3812	91.5338	78.9811	74.1026	13.1289		28.5049
			0.246914	51.1946	31.4873	59.3906	67.5582	27.27	47.5039	32.7274	15.7727	-2.36421
			0.082305	26.6687	16.7372	50.3752	23.524	30.6711	22.5009	-3.83224	25.4145
			0.027435	15.7757		26.5371		-1.94789	-4.15497		2.22369	9.40906
			0.009145		-12.0244	19.419	-8.69986	-2.25656		21.7018	-29.4337
			0.003048	-18.2923		17.0877	11.1384	-10.5868	4.4952		1.13186	2.21069
		MW07	mAb/μg/ml	MW07			MW07/KIH			MW07/KIH-Mo
			3.333	94.1102	97.5086	87.8194	95.1225	97.0517	96.9136	93.4204	81.6179	90.935
			1.111	86.2012	87.8776	95.1129	94.1025	91.4604	87.478	76.2217	73.3345	90.8439
			0.370333	87.0901	95.9363	87.6869	90.5141	89.9077	93.4634	53.136	38.3586	51.4839
			0.123444	79.8697	68.1515	80.4416	65.5847	61.0501	82.6228	15.7661	24.4919	20.3351
			0.041148	41.1915	15.2814	53.2898	60.0849	36.3051	41.2733	5.29478	0.352457	15.9426
			0.013716	12.6722	12.7149	24.0368	23.3101	7.77008	18.4678	10.7685	-19.9552	2.22476
			0.004572	12.2653	-8.60928	-15.7093	37.3639	21.4038	-26.8469	1.13787	1.63446
			0.001524		11.0543	-20.6162	12.0499	-21.2375	-4.88907	-4.26408	13.1417
			0.000508	-3.8646	1.56665	-14.077		-9.50328	12.7719	11.1414	-5.19101	2.04542

## Sheet: Figure 3g
	MW01	mAb/μg/ml	MW01		MW01/KIH		MW01/KIH-Mo
		6	3065	511	581	2167	2290	4333
		3	4844	669	3752	1797	6570	4069
		1.5	2202	5355	6975	3998	3417	2026
		0.75		11167	19869	21208	2360	599
		0.375	21331	17051	31072	34823	1814	493
		0.1875		17103	17685	14232	405	35
		0.09375	16170	11308	8155	12735	229	35
		0.046875	1726	3488	6271	1603	35	2219
		0.023438	88	1163	2519	1814	1497	18
	MW05	mAb/μg/ml	MW05		MW05/KIH		MW05/KIH-Mo
		6	599	18	388	2554	476	35
		3	951	757	2114	229	2413	1039
		1.5	14778	19693	1832	9459	1550	53
		0.75	32956	38470	18213	14514	705	599
		0.375	29081	41746	37025	30666	493	634
		0.1875	32287	26703	25312	39157	599	53
		0.09375	13633	11555	7292	21806	634	0
		0.046875	3787	4316	5689	3294	53	18
		0.023438	1251	1462	2184	863	53	18
	MW07	mAb/μg/ml	MW07		MW07/KIH		MW07/KIH-Mo
		6	70	4754	402	961	52	717
		3	1154	35	227	4579	2832	35
		1.5	385	35	35	2989	752	0
		0.75	1136	105	17	350	52	17
		0.375	1119	17	192	17	1923	454
		0.1875	1101	52	17	332	1765	35
		0.09375	35	17	122	0	385	1189
		0.046875	1398	1346	996	35	699	542
		0.023438	140	839	472	4597	385	297

[truncated: 5 more sheets: Figure 3h, Figure 4a, Figure 4b, Figure 4c, Figure 4d]
